# Supplementary material for: Neuron-specific ablation of the Krabbe disease gene galactosylceramidase in mice results in neurodegeneration
Source: PLoS Biol. 2022 Jul 5;20(7):e3001661. doi: 10.1371/journal.pbio.3001661 (PMC9255775; doi:10.1371/journal.pbio.3001661)
Supplement: S1 Data — (XLSX) [file pbio.3001661.s007.xlsx]

## Sheet: Fig 1B
TRAP						TdTomato
NeuN	Olig2	IBA1	GFAP			NeuN	CC1	MBP	CNP	IBA1	GFAP
87.6405	20.3947	0	0			43.2825	0.283286	0.702	2.03	0	0
86.8682	62.6609	0	0			57.7186	0	0.689	0.97	0	0
64.9952	13.6009	0.904977	0			42.9391	0	2.675	1.2	0	0

## Sheet: Fig 1C
TRAP							TdTomato
Brainstem	Spinal Cord	Cerebellum	Cortex	Hypothalamus			Brainstem	Spinal Cord	Cerebellum	Cortex	Hypothalamus
90	91.3043	13.2701	95.8824	93.3687			47.8881	60.1421	39.78	54.6935	79.9442
91.9831	84.0355	16.2338	95.9927	84.9174			85.9078	69.6	29.8386	49.1959	79.3784
80.9045	54.7893	15.0888	84.1709	81.2616			73.5594	79.0717	11.5872	56.8753	25.3387

## Sheet: Fig 2C
		Galc +/-				Syn1Cre;Galc flox/-
Spinal Cord		56.5217	72.2222	90		8.16327	1.44928	33.3333
Cortex		69.863	78.5714	55.8824		9.47368	9.58904	17.8571
Hypothalamus		61.2903	40.3846	28.3784		1.72414	1.20482	5
Pons		46.6667	62.069	58.9286		10	2.43902	3.1746

## Sheet: Fig 2D
Galc(+/-)	Syn1;Galc(Flox/-)	Galc(-/-)
2.29835	0.216013	0.235347
1.82801	0.40968	0.126312
1.90268	1.25701	0.047602

## Sheet: Fig 2E
Syn1Cre;Galc +/-;TRAP							Syn1Cre;Galc flox/-;TRAP
1	1.85423	0.725343	0.960362	0.900472	0.782514		0.197037	0.080113	0.168029	0.094789	0.088536	0.112339

## Sheet: Fig 3A
Weeks of Age		Galc +/-																Syn1Cre;Galc flox/-
3		11.6	11.7	10.5	11.6	10.1	10.5	11.7										9.8	10.9	9.8	9.8	11.6	10.9	9.8	10	9.6	7	10.1	10
4		13.7	14.4	15.3	13.6	14.2	12.6	12	11.9	14.3								15.4	12.3	11.4	12.4	16.4	17.4	14.5	12.5	14.1	12.5
5		16.6	17.2	16.3	18.4	20.9	17.4	15.3	16.1	16.5	17.2	15.8	15	15.2	16			15	17.7	16	15	16.6	17.7	16	11.2	15	16.4	16	13.9	13.9	16.6	14.9	17	15.1
6		20.1	18	20.2	19.4	18.1	17.6	17	16.3	18.7	19.1							17.6	16.9	16.8	17.1	17.9	19.8	18.5	17.8	18	14.1
7		16.7	17.9	18.7	19.6	24.1	18.3	16.7	17.2	18	16.5	17.9	18.1	16.3	16.4	17.4		15.2	18.4	16.9	15.2	16.7	18.4	16.9	18.2	16.7	18	17.8	16.7	15.5	17.7	17.5	17.6	15.9
8		20.2	19.5	21.7	20.5	18.8	17.9	18.5	18.4	18.6	21							20.1	17.6	17.8	18.4	18	21.3	19.6	19	19.5	14.7
9		17.7	18.5	19.4	20.7	26.2	20.7	18.8	18.2	19.4	18.4	18.5	19	18.8		18.5		15.7	18.7	17	15.7	17.7	18.7	17	20.3	18.8	19.2	20.7	18.8	18.5	18.5	18.4	17.4
10		22.3	20.7	22.5	21.4	19.4	20.2	21.6	19.4	20	22.6							21.6	18.5	19.4	19.8	19.4	21.4	20.1	19.1	21.2	16.1
11		19.2	20.3	20.4	21.8	28.1	20.7	20.3	20.2	21.4	19	20.3	20.7	19.6	20.4	19.5		16.3	20.2	18.5	16.3	19.2	20.2	18.5	20.8	20.1	20	21	20.1	17.5	18.5	20.9	19.9	19.1
12		23	23.4	23	22.8	21	20.8	21.6	20.5	21.9	22.8							21.9	19.2	19.9	20.2	20	22.4	21.2	20.4	21.4	17.2
13		20.6	21.2	21.1	22.2	29.3	20.9	21.7	20.3	21.6	19.7	21.2	22	20.7	21.3	20.5		16.6	20.8	19.1	16.6	20.6	20.8	19.1	22.6	21.8	21.8	21.6	20.4	19	19.5	20.3	20.5
14		24	22.6	20.5	21.4	22.3	21.5	22.7	24.1									22.9	19.3	21.3	20.1	20.4	23.3	22.5	17.3
15		21.2	22.1	22	22.8	22.5	21.6	22.6	20.5	21.8	23.5	21.9	21.3					18.1	20.1	22.2	19.4	23.9	21.6	22.4	20.4	19.8	19.7	20.3	22.4	20.6
16		20.1	21.8	23.2	21.5	20.9	23.6	22.3	22	25.6								18.1	22.2	19.4	23.4	20	21.2	20.9	21.5	23.4	17.5
17		21.5	22.4	31	22.7	23.5	22	23.4	21.3	22.5	23.1	21.4	22					17.4	20.9	21.4	19.1	24.9	22.6	23.1	21.4	20.3	20.1	20.3	20.7	20.2
18		20.9	22.5	24.1	22	24.3	23.8	23	24.8									17.4	21.4	19.1	22.9	20.6	21.7	21	21.4	23.8
19		22.8	24	25	23.1	23.1	22.7	23.5	21.8	23.2	24.1	22.4	22.5					17.4	21.5	22.1	19.4	24.8	22.6	22.8	21.8	21.1	19.8	21	21.9	21.3
20		21.5	23.2	24.4	24.2	24.9	22.3	27.6	21.2									17.4	22.1	19.4	22.6	19.9	21.5	21.8	22.7	24.7
21		22.5	24.7	24	23.2	23.6	22.6	23.3	25	22.7	24.2							18	21.6	22	19.1	23	23.3	22.2	21.8	20.4	21.4	22.2	21.4
22		21.6	23.3	26.1	25.3	24	24.1	25.8	22.6									18	22	19.1	23.7	20.6	22.6	21.2	22.3
23		24.5	24.6	23.8	23.5	23.3	24.7	22.5	23.4	25.3	23.1	24.7						18.1	22.4	21.6	19.5	22.3	22.8	22	21.5	21.6	21.2	22.1	21.7
24		22.4	23.4	26.8	26.9	27.1	25.1	28.7	23.1									18.1	21.6	19.5	23.7	21.3	22.7	22.1	23.6
25		25	24.8	25.1	25.9	23.9	25.2	22.9	23.7	25.1	23.6	24.9						18.8	23.1	22.1	20	23.7	23.6	24	22.2	21.3	21.6	23.9	21.2
26		23.1	23.7	24.6	24.7	25.8	23.3	29	23.1									18.8	22.1	20	21.5	22.4	22.7
27		22.6	23	25.4														18.3	22.4	21.6	20.1	22.1	21.7
28		23.4	23	25.9														18.3	21.6	20.1	22.5	22
29		25	26.6	26.8														19.5	23.8	22.2	20.2	23.3	22.1
30		24.8	26.8	26.7														19.5	22.2	20.2	21.6	22.3
31		26	27.1	27.5														19.5	23.6	22.6	20.8	22
32																		22.6	21.8	22.8
33		24.5	27.1	28														19.6	24.1	23.2	21.1	21.3
34																		23.4	22.1	23.1
35		24.5	27.5	27.9														19.7	25	23	21.1	21.8
36																		23.1	22.6	23.1
37		24.2	28.4	28.5														20.1	24.5	23.2	21.3	21.6
38																		23.1	22.3	23.3
39		24.5	29.1	29.5														20.3	25.4	23.4	22
40																		22.4	23.2	23.4
41		24.6	29.1	30														20.1	24.7	23.4	22.1
42																		23.3	22.6	23.5
43		25.5	29.7	29.9														20.6	25.8	23.5	22.2
44																		23	23.3	23.4
45		27.1	29.7	30.1														20.6	25.3	23.2	22.1
46																		23.4	22.6	23.2
47		27.2	30.5	30.5														20.8	25.9	23.2	22
48																		23.1	22.7	23.5
49		27.4	31.2	30.8														20.8	26.8	24.1	22.3
50																		23.5	24.1	23.6
51		27.6	31.6	31.1														21.1	25.3	23.7	21.9
52																		24.8	23.8	23.6	22.8
53																		20.6	23.8	23.6	22.8
54		29.1	29.2	31														23.9	25.7	24.5	23.1

## Sheet: Fig 3B
Days	Galc +/-	Galc -/-	Syn1Cre;Galc flox/-
39		1
41		1
42		1
43		1
45		1
44		1
40		1
40		1
43		1
180	0
180	0
180			0
180			0
180			0
365	0		0
365	0		0
365	0		0

## Sheet: Fig 3C
	Galc +/-					Syn1Cre;Galc flox/-
Trial 1	300	263	172			189.667	239.333	232.333	198	181.333
Trial 2	258.333	248.333	263.333			170.333	232.667	169.333	169.667	183
Trial 3	300	274.333	282			221	273.333	163.667	185.667	213.333
Trial 4	300	240.333	283.333			202.333	262.667	189	216.667	243

## Sheet: Fig 3D
	Galc +/-					Syn1Cre;Galc flox/-
Trial 1	215	175	86			149	62	107	92	150
Trial 2	288.667	209.667	207.667			160.667	188	99.3333	103.333	183.333
Trial 3	300	259.333	270.667			160.667	196	152	133	252.667
Trial 4	300	299.667	270			187.333	205	176	145	227.333

## Sheet: Fig 3F
		Galc +/-				Syn1Cre;Galc flox/-
Front Stride Length		8.46	8.18	8.95		7.13	6.46	5.33
Rear Stride Length		8.38	8.46	9.11		6.73	6.63	5.24
Paw Overlap		0.82	0.8	0.8		0.88	0.93	0.91
Front Base Width		1.85	1.93	1.6		1.59	1.7	1.92
Hind Base Width		3.08	3.45	3.38		2.17	2.91	3.21

[truncated: 23 more sheets: Fig 4B, Fig 4C, Fig 4E, Fig 4F, Fig 5B, Fig 5D, Fig 5F, Fig 5G, Fig 6B, Fig 6D, Fig 6E, Fig 6F, Fig 7B, Fig 7C, Fig 7E, Fig 7G, Fig 7H, Fig 8B, Fig 8C, Fig 8D …]
